# Supplementary material for: Unveiling microbial dynamics in lung adenocarcinoma and adjacent nontumor tissues: insights from nicotine exposure and diverse clinical stages via nanopore sequencing technology
Source: Front Cell Infect Microbiol. 2024 Aug 27;14:1397989. doi: 10.3389/fcimb.2024.1397989 (PMC11385298; doi:10.3389/fcimb.2024.1397989)
Supplement: Supplementary file 4 [file Table4.xlsx]

## Sheet: Sheet1
Comparison	Taxa	Test_method	Group	P.unadj	P.adj	Significance
ZL - AP	k__Bacteria|p__Proteobacteria|c__Gammaproteobacteria|o__Pasteurellales|f__Pasteurellaceae|g__Haemophilus	Wilcoxon Rank Sum Test	ZL	2.03674e-05	9.16532e-05	***
ZL - AP	k__Bacteria|p__Proteobacteria|c__Gammaproteobacteria|o__Enterobacterales|f__Enterobacteriaceae|g__Escherichia	Wilcoxon Rank Sum Test	AP	0.000108306	0.000243689	***
ZL - AP	k__Bacteria|p__Firmicutes|c__Bacilli|o__Lactobacillales|f__Streptococcaceae|g__Streptococcus	Wilcoxon Rank Sum Test	ZL	2.59023e-05	9.32484e-05	***
ZL - AP	k__Bacteria|p__Proteobacteria|c__Alphaproteobacteria|o__Caulobacterales|f__Caulobacteraceae|g__Phenylobacterium	Wilcoxon Rank Sum Test	AP	1.3666e-09	2.45989e-08	***
ZL - AP	k__Bacteria|p__Proteobacteria|c__Alphaproteobacteria|o__Caulobacterales|f__Caulobacteraceae|g__Caulobacter	Wilcoxon Rank Sum Test	AP	1.08418e-08	9.75764e-08	***
ZL - AP	k__Bacteria|p__Firmicutes|c__Bacilli|o__Lactobacillales|f__Lactobacillaceae|g__Lactobacillus	Wilcoxon Rank Sum Test	AP	3.74342e-06	2.24605e-05	***
ZL - AP	k__Bacteria|p__Proteobacteria|c__Gammaproteobacteria|o__Vibrionales|f__Vibrionaceae|g__Vibrio	Wilcoxon Rank Sum Test	ZL	5.47409e-05	0.000161621	***
ZL - AP	k__Bacteria|p__Proteobacteria|c__Gammaproteobacteria|o__Cardiobacteriales|f__Cardiobacteriaceae|g__Dichelobacter	Wilcoxon Rank Sum Test	ZL	6.28524e-05	0.000161621	***
